# Supplementary material for: Single cell transcriptomics clarifies the basophil differentiation trajectory and identifies pre-basophils upstream of mature basophils
Source: Nat Commun. 2023 May 18;14:2694. doi: 10.1038/s41467-023-38356-1 (PMC10195816; doi:10.1038/s41467-023-38356-1)
Supplement: Supplementary file 4 — Source Data [file 41467_2023_38356_MOESM4_ESM.xlsx]

## Sheet: Fig3b
Frequency of CLEC12Ahi (%)
Day	FceRIahi			FceRIalo
0	86.8	86.7	86.2	13.7	13.2	13.9
1	5.32	4.01	3.49	14.8	1.01	1.33
2	0.63	0.49	0.8	4.49	1.41	0.39
Two-way ANOVA	Ordinary							Compare cell means regardless of rows and columns
Alpha	0.05
								Number of families	1
Source of Variation	% of total variation	P value	P value summary	Significant?				Number of comparisons per family	15
Interaction	32.64	1.84124e-10	****	Yes				Alpha	0.05
Row Factor	52.1	1.1749e-11	****	Yes
Column Factor	14.47	4.69028e-09	****	Yes				Tukey's multiple comparisons test	Mean Diff.	95.00% CI of diff.	Significant?	Summary	Adjusted P Value
ANOVA table	SS	DF	MS	F (DFn, DFd)	P value			D0:FceRIa hi vs. D0:FceRIa lo	72.97	63.76 to 82.18	Yes	****	3.1082e-11
Interaction	5538	2	2769	F (2, 12) = 245.6	P=0.000000000184124			D0:FceRIa hi vs. D1:FceRIa hi	82.29	73.08 to 91.5	Yes	****	6.709e-12
Row Factor	8839	2	4419	F (2, 12) = 391.9	P=0.000000000011749			D0:FceRIa hi vs. D1:FceRIa lo	80.85	71.64 to 90.06	Yes	****	7.924e-12
Column Factor	2455	1	2455	F (1, 12) = 217.7	P=0.000000004690277			D0:FceRIa hi vs. D2:FceRIa hi	85.93	76.72 to 95.14	Yes	****	4.791e-12
Residual	135.3	12	11.28					D0:FceRIa hi vs. D2:FceRIa lo	84.47	75.26 to 93.68	Yes	****	5.419e-12
								D0:FceRIa lo vs. D1:FceRIa hi	9.327	0.1174 to 18.54	Yes	*	0.046537
Number of missing values	0							D0:FceRIa lo vs. D1:FceRIa lo	7.887	-1.323 to 17.1	No	ns	0.110565
								D0:FceRIa lo vs. D2:FceRIa hi	12.96	3.751 to 22.17	Yes	**	0.00504512
								D0:FceRIa lo vs. D2:FceRIa lo	11.5	2.294 to 20.71	Yes	*	0.0121973
								D1:FceRIa hi vs. D1:FceRIa lo	-1.44	-10.65 to 7.769	No	ns	0.993991
								D1:FceRIa hi vs. D2:FceRIa hi	3.633	-5.576 to 12.84	No	ns	0.76685
								D1:FceRIa hi vs. D2:FceRIa lo	2.177	-7.033 to 11.39	No	ns	0.963275
								D1:FceRIa lo vs. D2:FceRIa hi	5.073	-4.136 to 14.28	No	ns	0.472649
								D1:FceRIa lo vs. D2:FceRIa lo	3.617	-5.593 to 12.83	No	ns	0.770023
								D2:FceRIa hi vs. D2:FceRIa lo	-1.457	-10.67 to 7.753	No	ns	0.993666
								Test details	Mean 1	Mean 2	Mean Diff.	SE of diff.	N1	N2	q	DF
								D0:FceRIa hi vs. D0:FceRIa lo	86.57	13.6	72.97	2.742	3	3	37.64	12
								D0:FceRIa hi vs. D1:FceRIa hi	86.57	4.273	82.29	2.742	3	3	42.45	12
								D0:FceRIa hi vs. D1:FceRIa lo	86.57	5.713	80.85	2.742	3	3	41.7	12
								D0:FceRIa hi vs. D2:FceRIa hi	86.57	0.64	85.93	2.742	3	3	44.32	12
								D0:FceRIa hi vs. D2:FceRIa lo	86.57	2.097	84.47	2.742	3	3	43.57	12
								D0:FceRIa lo vs. D1:FceRIa hi	13.6	4.273	9.327	2.742	3	3	4.811	12
								D0:FceRIa lo vs. D1:FceRIa lo	13.6	5.713	7.887	2.742	3	3	4.068	12
								D0:FceRIa lo vs. D2:FceRIa hi	13.6	0.64	12.96	2.742	3	3	6.685	12
								D0:FceRIa lo vs. D2:FceRIa lo	13.6	2.097	11.5	2.742	3	3	5.934	12
								D1:FceRIa hi vs. D1:FceRIa lo	4.273	5.713	-1.44	2.742	3	3	0.7428	12
								D1:FceRIa hi vs. D2:FceRIa hi	4.273	0.64	3.633	2.742	3	3	1.874	12
								D1:FceRIa hi vs. D2:FceRIa lo	4.273	2.097	2.177	2.742	3	3	1.123	12
								D1:FceRIa lo vs. D2:FceRIa hi	5.713	0.64	5.073	2.742	3	3	2.617	12
								D1:FceRIa lo vs. D2:FceRIa lo	5.713	2.097	3.617	2.742	3	3	1.866	12
								D2:FceRIa hi vs. D2:FceRIa lo	0.64	2.097	-1.457	2.742	3	3	0.7514	12

## Sheet: Fig3c
cell number of CLEC12Ahi (10⁴ cells)
Day	FceRIahi			FceRIalo
0	0.834148	0.834054	0.830968	0.133575	0.128304	0.135108
1	0.0334266	0.0321345	0.0198092	0.0369408	0.00200707	0.00362531
2	0.00283576	0.00296661	0.00487368	0.00203666	0.000923832	0.000665496
cell number of CLEC12Alo (10⁴ cells)
Day	FceRIahi			FceRIalo
0	0.125891	0.127946	0.132068	0.839475	0.842724	0.83592
1	0.595019	0.769306	0.547166	0.21216	0.196335	0.268219
2	0.446969	0.602403	0.604336	0.0433188	0.0646027	0.169957

## Sheet: Fig3d
experiment 1
Day	FceRIahi	FceRIalo
0	75.9	10
1	21.4	16.7	0
experiment 2
Day	FceRIahi		FceRIalo
0	93.7		21.5	23.1
1	11.1	0	0	0	0
pooled data
Day	FceRIahi			FceRIalo
0	75.9	93.7		10	21.5	23.1
1	21.4	11.1	0	16.7	0	0	0	0
statistics (pooled data)
Two-way ANOVA	Ordinary								Compare cell means regardless of rows and columns
Alpha	0.05
									Number of families	1
Source of Variation	% of total variation	P value	P value summary	Significant?					Number of comparisons per family	6
Interaction	23.79	0.000301332	***	Yes					Alpha	0.05
Row Factor	53.72	1.31105e-05	****	Yes
Column Factor	37.38	5.53287e-05	****	Yes					Tukey's multiple comparisons test	Mean Diff.	95.00% CI of diff.	Significant?	Summary	Adjusted P Value
ANOVA table	SS (Type III)	DF	MS	F (DFn, DFd)	P value				D0:FceRIa hi vs. D0:FceRIa lo	66.6	41.24 to 91.96	Yes	****	8.7248e-05
Interaction	2556	1	2556	F (1, 9) = 32.28	P=0.000301331604283				D0:FceRIa hi vs. D1:FceRIa hi	73.97	48.61 to 99.33	Yes	****	3.74544e-05
Row Factor	5773	1	5773	F (1, 9) = 72.9	P=0.000013110472523				D0:FceRIa hi vs. D1:FceRIa lo	81.46	58.22 to 104.7	Yes	****	8.18417e-06
Column Factor	4017	1	4017	F (1, 9) = 50.72	P=0.000055328741778				D0:FceRIa lo vs. D1:FceRIa hi	7.367	-15.32 to 30.05	No	ns	0.745874
Residual	712.8	9	79.2						D0:FceRIa lo vs. D1:FceRIa lo	14.86	-5.429 to 35.15	No	ns	0.172405
									D1:FceRIa hi vs. D1:FceRIa lo	7.493	-12.8 to 27.78	No	ns	0.668557
Number of missing values	7
									Test details	Mean 1	Mean 2	Mean Diff.	SE of diff.	N1	N2	q	DF
									D0:FceRIa hi vs. D0:FceRIa lo	84.8	18.2	66.6	8.124	2	3	11.59	9
									D0:FceRIa hi vs. D1:FceRIa hi	84.8	10.83	73.97	8.124	2	3	12.88	9
									D0:FceRIa hi vs. D1:FceRIa lo	84.8	3.34	81.46	7.446	2	5	15.47	9
									D0:FceRIa lo vs. D1:FceRIa hi	18.2	10.83	7.367	7.266	3	3	1.434	9
									D0:FceRIa lo vs. D1:FceRIa lo	18.2	3.34	14.86	6.499	3	5	3.234	9
									D1:FceRIa hi vs. D1:FceRIa lo	10.83	3.34	7.493	6.499	3	5	1.631	9

## Sheet: Fig4d
EdU uptake (%)
CLEC12Ahi			CLEC12Alo
30.1	30.4	30.4	0.12	0.018	0
Unpaired t test
P value	9.30013e-10
P value summary	****
Significantly different (P < 0.05)?	Yes
One- or two-tailed P value?	Two-tailed
t, df	t=283.4 df=4
How big is the difference?
Mean ± SEM of column A	30.3 ± 0.1, n=3
Mean ± SEM of column B	0.046 ± 0.03736, n=3
Difference between means	-30.25 ± 0.1068
95% confidence interval	-30.55 to -29.96
R squared (eta squared)	1
F test to compare variances
F, DFn, Dfd	7.163, 2, 2
P value	0.244998
P value summary	ns
Significantly different (P < 0.05)?	No

## Sheet: Fig4e
CD63 relative MFI (/isotype ctrl)
	Pre-basophils				Mature basophils
OVA	1.81661	3.1194	2.65229	3.85214	1.8826	2.49194	2.32245	2.83575
TNP-OVA	10.1996	16.0585	17.7424	19.3132	56.9055	75.405	77.5	82.3879
Frequency of CD63hi (%)
	Pre-basophils				Mature basophils
OVA	0.81	1.12	1.08	0.32	1.31	0.4	0.48	0.16
TNP-OVA	26.7	28.4	28.9	29.1	62	63.3	61	62.2
CD63 relative MFI (/isotype ctrl)											Frequency of CD63hi (%)
Two-way ANOVA	Ordinary										Two-way ANOVA	Ordinary
Alpha	0.05										Alpha	0.05
Source of Variation	% of total variation	P value	P value summary	Significant?							Source of Variation	% of total variation	P value	P value summary	Significant?
Interaction	23.84	4.8974e-07	****	Yes							Interaction	11.38	1.4e-14	****	Yes
Row Factor	50.08	7.99581e-09	****	Yes							Row Factor	77.5	<0.000000000000001	****	Yes
Column Factor	23.05	5.8559e-07	****	Yes							Column Factor	11.05	1.7e-14	****	Yes
ANOVA table	SS	DF	MS	F (DFn, DFd)	P value						ANOVA table	SS	DF	MS	F (DFn, DFd)	P value
Interaction	3329	1	3329	F (1, 12) = 94.36	P=0.000000489739741						Interaction	1162	1	1162	F (1, 12) = 1887	P=0.000000000000014
Row Factor	6995	1	6995	F (1, 12) = 198.3	P=0.000000007995815						Row Factor	7917	1	7917	F (1, 12) = 12850	P<0.000000000000001
Column Factor	3220	1	3220	F (1, 12) = 91.26	P=0.000000585589781						Column Factor	1129	1	1129	F (1, 12) = 1833	P=0.000000000000017
Residual	423.4	12	35.28								Residual	7.394	12	0.6161
Number of missing values	0										Number of missing values	0
CD63 relative MFI (/isotype ctrl)											Frequency of CD63hi (%)
Compare cell means regardless of rows and columns											Compare cell means regardless of rows and columns
Number of families	1										Number of families	1
Number of comparisons per family	6										Number of comparisons per family	6
Alpha	0.05										Alpha	0.05
Tukey's multiple comparisons test	Mean Diff.	95.00% CI of diff.	Significant?	Summary	Adjusted P Value						Tukey's multiple comparisons test	Mean Diff.	95.00% CI of diff.	Significant?	Summary	Adjusted P Value
OVA:Pre-basophils vs. OVA:Mature basophils	0.4769	-11.99 to 12.95	No	ns	0.999445						OVA:Pre-basophils vs. OVA:Mature basophils	0.245	-1.403 to 1.893	No	ns	0.970038
OVA:Pre-basophils vs. TNP-OVA:Pre-basophils	-12.97	-25.44 to -0.4985	Yes	*	0.0407077						OVA:Pre-basophils vs. TNP-OVA:Pre-basophils	-27.44	-29.09 to -25.79	Yes	****	6.9e-14
OVA:Pre-basophils vs. TNP-OVA:Mature basophils	-70.19	-82.66 to -57.72	Yes	****	6.13888e-09						OVA:Pre-basophils vs. TNP-OVA:Mature basophils	-61.29	-62.94 to -59.64	Yes	****	3e-14
OVA:Mature basophils vs. TNP-OVA:Pre-basophils	-13.45	-25.92 to -0.9754	Yes	*	0.0334029						OVA:Mature basophils vs. TNP-OVA:Pre-basophils	-27.69	-29.34 to -26.04	Yes	****	6.4e-14
OVA:Mature basophils vs. TNP-OVA:Mature basophils	-70.67	-83.14 to -58.2	Yes	****	5.7047e-09						OVA:Mature basophils vs. TNP-OVA:Mature basophils	-61.54	-63.19 to -59.89	Yes	****	3e-14
TNP-OVA:Pre-basophils vs. TNP-OVA:Mature basophils	-57.22	-69.69 to -44.75	Yes	****	6.08739e-08						TNP-OVA:Pre-basophils vs. TNP-OVA:Mature basophils	-33.85	-35.5 to -32.2	Yes	****	3.1e-14
Test details	Mean 1	Mean 2	Mean Diff.	SE of diff.	N1	N2	q	DF			Test details	Mean 1	Mean 2	Mean Diff.	SE of diff.	N1	N2	q	DF
OVA:Pre-basophils vs. OVA:Mature basophils	2.86	2.383	0.4769	4.2	4	4	0.1606	12			OVA:Pre-basophils vs. OVA:Mature basophils	0.8325	0.5875	0.245	0.555	4	4	0.6243	12
OVA:Pre-basophils vs. TNP-OVA:Pre-basophils	2.86	15.83	-12.97	4.2	4	4	4.367	12			OVA:Pre-basophils vs. TNP-OVA:Pre-basophils	0.8325	28.28	-27.44	0.555	4	4	69.92	12
OVA:Pre-basophils vs. TNP-OVA:Mature basophils	2.86	73.05	-70.19	4.2	4	4	23.63	12			OVA:Pre-basophils vs. TNP-OVA:Mature basophils	0.8325	62.13	-61.29	0.555	4	4	156.2	12
OVA:Mature basophils vs. TNP-OVA:Pre-basophils	2.383	15.83	-13.45	4.2	4	4	4.527	12			OVA:Mature basophils vs. TNP-OVA:Pre-basophils	0.5875	28.28	-27.69	0.555	4	4	70.55	12
OVA:Mature basophils vs. TNP-OVA:Mature basophils	2.383	73.05	-70.67	4.2	4	4	23.79	12			OVA:Mature basophils vs. TNP-OVA:Mature basophils	0.5875	62.13	-61.54	0.555	4	4	156.8	12
TNP-OVA:Pre-basophils vs. TNP-OVA:Mature basophils	15.83	73.05	-57.22	4.2	4	4	19.27	12			TNP-OVA:Pre-basophils vs. TNP-OVA:Mature basophils	28.28	62.13	-33.85	0.555	4	4	86.25	12

## Sheet: Fig4f
IL-4 concentration (ng/mL)
	Pre-basophils			Mature basophils
OVA	0	0	0	0	0	0
TNP-OVA	0.0488137	0.0613345	0.0649238	0.165418	0.196458	0.211867
n.d. (not detected) as 0
Two-way ANOVA	Ordinary							Compare cell means regardless of rows and columns
Alpha	0.05
								Number of families	1
Source of Variation	% of total variation	P value	P value summary	Significant?				Number of comparisons per family	6
Interaction	17.78	1.62625e-05	****	Yes				Alpha	0.05
Row Factor	62.74	1.32396e-07	****	Yes
Column Factor	17.78	1.62625e-05	****	Yes				Tukey's multiple comparisons test	Mean Diff.	95.00% CI of diff.	Significant?	Summary	Adjusted P Value
ANOVA table	SS	DF	MS	F (DFn, DFd)	P value			OVA:Pre-basophils vs. OVA:Mature basophils	0	-0.03285 to 0.03285	No	ns	>0.999999999999999
Interaction	0.01324	1	0.01324	F (1, 8) = 83.93	P=0.000016262479764			OVA:Pre-basophils vs. TNP-OVA:Pre-basophils	-0.05836	-0.0912 to -0.02551	Yes	**	0.00205601
Row Factor	0.04673	1	0.04673	F (1, 8) = 296.1	P=0.000000132395533			OVA:Pre-basophils vs. TNP-OVA:Mature basophils	-0.1912	-0.2241 to -0.1584	Yes	****	3.09029e-07
Column Factor	0.01324	1	0.01324	F (1, 8) = 83.93	P=0.000016262479764			OVA:Mature basophils vs. TNP-OVA:Pre-basophils	-0.05836	-0.0912 to -0.02551	Yes	**	0.00205601
Residual	0.001263	8	0.0001578					OVA:Mature basophils vs. TNP-OVA:Mature basophils	-0.1912	-0.2241 to -0.1584	Yes	****	3.09029e-07
								TNP-OVA:Pre-basophils vs. TNP-OVA:Mature basophils	-0.1329	-0.1657 to -0.1	Yes	****	5.65257e-06
Number of missing values	0
								Test details	Mean 1	Mean 2	Mean Diff.	SE of diff.	N1	N2	q	DF
								OVA:Pre-basophils vs. OVA:Mature basophils	0	0	0	0.01026	3	3	0	8
								OVA:Pre-basophils vs. TNP-OVA:Pre-basophils	0	0.05836	-0.05836	0.01026	3	3	8.046	8
								OVA:Pre-basophils vs. TNP-OVA:Mature basophils	0	0.1912	-0.1912	0.01026	3	3	26.37	8
								OVA:Mature basophils vs. TNP-OVA:Pre-basophils	0	0.05836	-0.05836	0.01026	3	3	8.046	8
								OVA:Mature basophils vs. TNP-OVA:Mature basophils	0	0.1912	-0.1912	0.01026	3	3	26.37	8
								TNP-OVA:Pre-basophils vs. TNP-OVA:Mature basophils	0.05836	0.1912	-0.1329	0.01026	3	3	18.32	8

## Sheet: Fig4g
IL-4 concentration (ng/mL)
	Pre-basophils			Mature basophils
PBS	0	0	0	0	0	0
IL-3	0.0317361	0.0299572	0.0415487	0	0	0
IL-3+IL-18	0.0226272	0.0441591	0.0348452	0	0	0
IL-3+IL-33	0.207499	0.22564	0.227541	0.0397312	0.049834	0.0479941
IL-3+LPS	0.0595404	0.0632948	0.0755793	0	0	0
n.d. (not detected) as 0
Two-way ANOVA	Ordinary							Compare cell means regardless of rows and columns
Alpha	0.05
								Number of families	1
Source of Variation	% of total variation	P value	P value summary	Significant?				Number of comparisons per family	45
Interaction	21.73	2e-15	****	Yes				Alpha	0.05
Row Factor	54.7	<0.000000000000001	****	Yes
Column Factor	22.97	<0.000000000000001	****	Yes				Tukey's multiple comparisons test	Mean Diff.	95.00% CI of diff.	Significant?	Summary	Adjusted P Value
ANOVA table	SS	DF	MS	F (DFn, DFd)	P value			PBS:Pre-basophils vs. PBS:Mature basophils	0	-0.01776 to 0.01776	No	ns	>0.999999999999999
Interaction	0.02706	4	0.006765	F (4, 20) = 179.3	P=0.000000000000002			PBS:Pre-basophils vs. IL-3:Pre-basophils	-0.03441	-0.05217 to -0.01665	Yes	****	4.11795e-05
Row Factor	0.06813	4	0.01703	F (4, 20) = 451.5	P<0.000000000000001			PBS:Pre-basophils vs. IL-3:Mature basophils	0	-0.01776 to 0.01776	No	ns	>0.999999999999999
Column Factor	0.02861	1	0.02861	F (1, 20) = 758.2	P<0.000000000000001			PBS:Pre-basophils vs. IL-3+IL-18:Pre-basophils	-0.03388	-0.05164 to -0.01612	Yes	****	5.12871e-05
Residual	0.0007546	20	3.773e-05					PBS:Pre-basophils vs. IL-3+IL-18:Mature basophils	0	-0.01776 to 0.01776	No	ns	>0.999999999999999
								PBS:Pre-basophils vs. IL-3+IL-33:Pre-basophils	-0.2202	-0.238 to -0.2025	Yes	****	2.3e-14
Number of missing values	0							PBS:Pre-basophils vs. IL-3+IL-33:Mature basophils	-0.04585	-0.06361 to -0.02809	Yes	****	5.31968e-07
								PBS:Pre-basophils vs. IL-3+LPS:Pre-basophils	-0.06614	-0.0839 to -0.04838	Yes	****	9.8947e-10
								PBS:Pre-basophils vs. IL-3+LPS:Mature basophils	0	-0.01776 to 0.01776	No	ns	>0.999999999999999
								PBS:Mature basophils vs. IL-3:Pre-basophils	-0.03441	-0.05217 to -0.01665	Yes	****	4.11795e-05
								PBS:Mature basophils vs. IL-3:Mature basophils	0	-0.01776 to 0.01776	No	ns	>0.999999999999999
								PBS:Mature basophils vs. IL-3+IL-18:Pre-basophils	-0.03388	-0.05164 to -0.01612	Yes	****	5.12871e-05
								PBS:Mature basophils vs. IL-3+IL-18:Mature basophils	0	-0.01776 to 0.01776	No	ns	>0.999999999999999
								PBS:Mature basophils vs. IL-3+IL-33:Pre-basophils	-0.2202	-0.238 to -0.2025	Yes	****	2.3e-14
								PBS:Mature basophils vs. IL-3+IL-33:Mature basophils	-0.04585	-0.06361 to -0.02809	Yes	****	5.31968e-07
								PBS:Mature basophils vs. IL-3+LPS:Pre-basophils	-0.06614	-0.0839 to -0.04838	Yes	****	9.8947e-10
								PBS:Mature basophils vs. IL-3+LPS:Mature basophils	0	-0.01776 to 0.01776	No	ns	>0.999999999999999
								IL-3:Pre-basophils vs. IL-3:Mature basophils	0.03441	0.01665 to 0.05217	Yes	****	4.11795e-05
								IL-3:Pre-basophils vs. IL-3+IL-18:Pre-basophils	0.0005368	-0.01722 to 0.0183	No	ns	1
								IL-3:Pre-basophils vs. IL-3+IL-18:Mature basophils	0.03441	0.01665 to 0.05217	Yes	****	4.11795e-05
								IL-3:Pre-basophils vs. IL-3+IL-33:Pre-basophils	-0.1858	-0.2036 to -0.1681	Yes	****	2.3e-14
								IL-3:Pre-basophils vs. IL-3+IL-33:Mature basophils	-0.01144	-0.0292 to 0.006321	No	ns	0.440262
								IL-3:Pre-basophils vs. IL-3+LPS:Pre-basophils	-0.03172	-0.04948 to -0.01396	Yes	***	0.000125269
								IL-3:Pre-basophils vs. IL-3+LPS:Mature basophils	0.03441	0.01665 to 0.05217	Yes	****	4.11795e-05
								IL-3:Mature basophils vs. IL-3+IL-18:Pre-basophils	-0.03388	-0.05164 to -0.01612	Yes	****	5.12871e-05
								IL-3:Mature basophils vs. IL-3+IL-18:Mature basophils	0	-0.01776 to 0.01776	No	ns	>0.999999999999999
								IL-3:Mature basophils vs. IL-3+IL-33:Pre-basophils	-0.2202	-0.238 to -0.2025	Yes	****	2.3e-14
								IL-3:Mature basophils vs. IL-3+IL-33:Mature basophils	-0.04585	-0.06361 to -0.02809	Yes	****	5.31968e-07
								IL-3:Mature basophils vs. IL-3+LPS:Pre-basophils	-0.06614	-0.0839 to -0.04838	Yes	****	9.8947e-10
								IL-3:Mature basophils vs. IL-3+LPS:Mature basophils	0	-0.01776 to 0.01776	No	ns	>0.999999999999999
								IL-3+IL-18:Pre-basophils vs. IL-3+IL-18:Mature basophils	0.03388	0.01612 to 0.05164	Yes	****	5.12871e-05
								IL-3+IL-18:Pre-basophils vs. IL-3+IL-33:Pre-basophils	-0.1863	-0.2041 to -0.1686	Yes	****	2.3e-14
								IL-3+IL-18:Pre-basophils vs. IL-3+IL-33:Mature basophils	-0.01198	-0.02974 to 0.005784	No	ns	0.381499
								IL-3+IL-18:Pre-basophils vs. IL-3+LPS:Pre-basophils	-0.03226	-0.05002 to -0.0145	Yes	***	0.000100078
								IL-3+IL-18:Pre-basophils vs. IL-3+LPS:Mature basophils	0.03388	0.01612 to 0.05164	Yes	****	5.12871e-05
								IL-3+IL-18:Mature basophils vs. IL-3+IL-33:Pre-basophils	-0.2202	-0.238 to -0.2025	Yes	****	2.3e-14
								IL-3+IL-18:Mature basophils vs. IL-3+IL-33:Mature basophils	-0.04585	-0.06361 to -0.02809	Yes	****	5.31968e-07
								IL-3+IL-18:Mature basophils vs. IL-3+LPS:Pre-basophils	-0.06614	-0.0839 to -0.04838	Yes	****	9.8947e-10
								IL-3+IL-18:Mature basophils vs. IL-3+LPS:Mature basophils	0	-0.01776 to 0.01776	No	ns	>0.999999999999999
								IL-3+IL-33:Pre-basophils vs. IL-3+IL-33:Mature basophils	0.1744	0.1566 to 0.1921	Yes	****	2.3e-14
								IL-3+IL-33:Pre-basophils vs. IL-3+LPS:Pre-basophils	0.1541	0.1363 to 0.1718	Yes	****	2.3e-14
								IL-3+IL-33:Pre-basophils vs. IL-3+LPS:Mature basophils	0.2202	0.2025 to 0.238	Yes	****	2.3e-14
								IL-3+IL-33:Mature basophils vs. IL-3+LPS:Pre-basophils	-0.02029	-0.03804 to -0.002525	Yes	*	0.0174731
								IL-3+IL-33:Mature basophils vs. IL-3+LPS:Mature basophils	0.04585	0.02809 to 0.06361	Yes	****	5.31968e-07
								IL-3+LPS:Pre-basophils vs. IL-3+LPS:Mature basophils	0.06614	0.04838 to 0.0839	Yes	****	9.8947e-10
								Test details	Mean 1	Mean 2	Mean Diff.	SE of diff.	N1	N2	q	DF
								PBS:Pre-basophils vs. PBS:Mature basophils	0	0	0	0.005015	3	3	0	20
								PBS:Pre-basophils vs. IL-3:Pre-basophils	0	0.03441	-0.03441	0.005015	3	3	9.704	20
								PBS:Pre-basophils vs. IL-3:Mature basophils	0	0	0	0.005015	3	3	0	20
								PBS:Pre-basophils vs. IL-3+IL-18:Pre-basophils	0	0.03388	-0.03388	0.005015	3	3	9.553	20
								PBS:Pre-basophils vs. IL-3+IL-18:Mature basophils	0	0	0	0.005015	3	3	0	20
								PBS:Pre-basophils vs. IL-3+IL-33:Pre-basophils	0	0.2202	-0.2202	0.005015	3	3	62.1	20
								PBS:Pre-basophils vs. IL-3+IL-33:Mature basophils	0	0.04585	-0.04585	0.005015	3	3	12.93	20
								PBS:Pre-basophils vs. IL-3+LPS:Pre-basophils	0	0.06614	-0.06614	0.005015	3	3	18.65	20
								PBS:Pre-basophils vs. IL-3+LPS:Mature basophils	0	0	0	0.005015	3	3	0	20
								PBS:Mature basophils vs. IL-3:Pre-basophils	0	0.03441	-0.03441	0.005015	3	3	9.704	20
								PBS:Mature basophils vs. IL-3:Mature basophils	0	0	0	0.005015	3	3	0	20
								PBS:Mature basophils vs. IL-3+IL-18:Pre-basophils	0	0.03388	-0.03388	0.005015	3	3	9.553	20
								PBS:Mature basophils vs. IL-3+IL-18:Mature basophils	0	0	0	0.005015	3	3	0	20
								PBS:Mature basophils vs. IL-3+IL-33:Pre-basophils	0	0.2202	-0.2202	0.005015	3	3	62.1	20
								PBS:Mature basophils vs. IL-3+IL-33:Mature basophils	0	0.04585	-0.04585	0.005015	3	3	12.93	20
								PBS:Mature basophils vs. IL-3+LPS:Pre-basophils	0	0.06614	-0.06614	0.005015	3	3	18.65	20
								PBS:Mature basophils vs. IL-3+LPS:Mature basophils	0	0	0	0.005015	3	3	0	20
								IL-3:Pre-basophils vs. IL-3:Mature basophils	0.03441	0	0.03441	0.005015	3	3	9.704	20
								IL-3:Pre-basophils vs. IL-3+IL-18:Pre-basophils	0.03441	0.03388	0.0005368	0.005015	3	3	0.1514	20
								IL-3:Pre-basophils vs. IL-3+IL-18:Mature basophils	0.03441	0	0.03441	0.005015	3	3	9.704	20
								IL-3:Pre-basophils vs. IL-3+IL-33:Pre-basophils	0.03441	0.2202	-0.1858	0.005015	3	3	52.4	20
								IL-3:Pre-basophils vs. IL-3+IL-33:Mature basophils	0.03441	0.04585	-0.01144	0.005015	3	3	3.226	20
								IL-3:Pre-basophils vs. IL-3+LPS:Pre-basophils	0.03441	0.06614	-0.03172	0.005015	3	3	8.946	20
								IL-3:Pre-basophils vs. IL-3+LPS:Mature basophils	0.03441	0	0.03441	0.005015	3	3	9.704	20
								IL-3:Mature basophils vs. IL-3+IL-18:Pre-basophils	0	0.03388	-0.03388	0.005015	3	3	9.553	20
								IL-3:Mature basophils vs. IL-3+IL-18:Mature basophils	0	0	0	0.005015	3	3	0	20
								IL-3:Mature basophils vs. IL-3+IL-33:Pre-basophils	0	0.2202	-0.2202	0.005015	3	3	62.1	20
								IL-3:Mature basophils vs. IL-3+IL-33:Mature basophils	0	0.04585	-0.04585	0.005015	3	3	12.93	20
								IL-3:Mature basophils vs. IL-3+LPS:Pre-basophils	0	0.06614	-0.06614	0.005015	3	3	18.65	20
								IL-3:Mature basophils vs. IL-3+LPS:Mature basophils	0	0	0	0.005015	3	3	0	20
								IL-3+IL-18:Pre-basophils vs. IL-3+IL-18:Mature basophils	0.03388	0	0.03388	0.005015	3	3	9.553	20
								IL-3+IL-18:Pre-basophils vs. IL-3+IL-33:Pre-basophils	0.03388	0.2202	-0.1863	0.005015	3	3	52.55	20
								IL-3+IL-18:Pre-basophils vs. IL-3+IL-33:Mature basophils	0.03388	0.04585	-0.01198	0.005015	3	3	3.377	20
								IL-3+IL-18:Pre-basophils vs. IL-3+LPS:Pre-basophils	0.03388	0.06614	-0.03226	0.005015	3	3	9.097	20
								IL-3+IL-18:Pre-basophils vs. IL-3+LPS:Mature basophils	0.03388	0	0.03388	0.005015	3	3	9.553	20
								IL-3+IL-18:Mature basophils vs. IL-3+IL-33:Pre-basophils	0	0.2202	-0.2202	0.005015	3	3	62.1	20
								IL-3+IL-18:Mature basophils vs. IL-3+IL-33:Mature basophils	0	0.04585	-0.04585	0.005015	3	3	12.93	20
								IL-3+IL-18:Mature basophils vs. IL-3+LPS:Pre-basophils	0	0.06614	-0.06614	0.005015	3	3	18.65	20
								IL-3+IL-18:Mature basophils vs. IL-3+LPS:Mature basophils	0	0	0	0.005015	3	3	0	20
								IL-3+IL-33:Pre-basophils vs. IL-3+IL-33:Mature basophils	0.2202	0.04585	0.1744	0.005015	3	3	49.17	20
								IL-3+IL-33:Pre-basophils vs. IL-3+LPS:Pre-basophils	0.2202	0.06614	0.1541	0.005015	3	3	43.45	20
								IL-3+IL-33:Pre-basophils vs. IL-3+LPS:Mature basophils	0.2202	0	0.2202	0.005015	3	3	62.1	20
								IL-3+IL-33:Mature basophils vs. IL-3+LPS:Pre-basophils	0.04585	0.06614	-0.02029	0.005015	3	3	5.72	20
								IL-3+IL-33:Mature basophils vs. IL-3+LPS:Mature basophils	0.04585	0	0.04585	0.005015	3	3	12.93	20
								IL-3+LPS:Pre-basophils vs. IL-3+LPS:Mature basophils	0.06614	0	0.06614	0.005015	3	3	18.65	20

## Sheet: Fig5a
Bone Marrow
Pre-basophil cell number (10⁴)					Mature basophil cell number (10⁴)
Day3	2.62448	3.44067	1.95369		Day3	2.08733	2.7862	1.97728
Day5	2.33271	3.51069	2.70208		Day5	1.90089	1.68783	1.60059
Day7	4.66628	7.80281	4.43518		Day7	2.35068	3.26038	1.22759
Spleen
Pre-basophil cell number (10⁴)					Mature basophil cell number (10⁴)
Day3	0.281349	0.311336	0.331945		Day3	2.36334	1.88145	1.46794
Day5	0.510095	0.308821	0.467578		Day5	5.28126	2.95995	2.98903
Day7	0.591636	0.763247	0.605399		Day7	1.35315	1.79466	1.62785
Blood
Pre-basophil cell number (10⁴)					Mature basophil cell number (10⁴)
Day3	0.0102228	0.0176983	0.0152174		Day3	0.310231	1.29263	0.722827
Day5	0.00603456	0.00332327	0.0254979		Day5	0.64478	0.455564	0.972734
Day7	0.0600846	0.150984	0.104761		Day7	0.943177	2.83169	1.65768
Lung
Pre-basophil cell number (10⁴)					Mature basophil cell number (10⁴)
Day3	0.077921	0.0829255	0.0549146		Day3	2.13176	1.04333	0.867559
Day5	0.067673	0.134014	0.13078		Day5	2.39193	2.93847	1.35381
Day7	0.255839	0.415433	0.809398		Day7	1.54404	3.32346	4.02761
Bone Marrow Pre-basophil cell number (10⁴)								Bone Marrow Pre-basophil cell number (10⁴)												Bone Marrow Mature basophil cell number (10⁴)								Bone Marrow Mature basophil cell number (10⁴)
ANOVA summary								Number of families	1											ANOVA summary								Number of families	1
F	5.576							Number of comparisons per family	3											F	0.7289							Number of comparisons per family	3
P value	0.0428011							Alpha	0.05											P value	0.520722							Alpha	0.05
P value summary	*																			P value summary	ns
Significant diff. among means (P < 0.05)?	Yes							Tukey's multiple comparisons test	Mean Diff.	95.00% CI of diff.	Significant?	Summary	Adjusted P Value							Significant diff. among means (P < 0.05)?	No							Tukey's multiple comparisons test	Mean Diff.	95.00% CI of diff.	Significant?	Summary	Adjusted P Value
R square	0.6502																			R square	0.1955
								Day3 vs. Day5	-0.1755	-3.229 to 2.878	No	ns	0.983039	A-B														Day3 vs. Day5	0.5538	-1.065 to 2.173	No	ns	0.575962	A-B
Brown-Forsythe test								Day3 vs. Day7	-2.962	-6.015 to 0.09151	No	ns	0.0560183	A-C						Brown-Forsythe test								Day3 vs. Day7	0.004051	-1.615 to 1.623	No	ns	0.999968	A-C
F (DFn, DFd)	0.412 (2, 6)							Day5 vs. Day7	-2.786	-5.84 to 0.2671	No	ns	0.069823	B-C						F (DFn, DFd)	1.56 (2, 6)							Day5 vs. Day7	-0.5498	-2.169 to 1.069	No	ns	0.580204	B-C
P value	0.679725																			P value	0.284792
P value summary	ns																			P value summary	ns
Are SDs significantly different (P < 0.05)?	No							Test details	Mean 1	Mean 2	Mean Diff.	SE of diff.	n1	n2	q	DF				Are SDs significantly different (P < 0.05)?	No							Test details	Mean 1	Mean 2	Mean Diff.	SE of diff.	n1	n2	q	DF
Bartlett's test								Day3 vs. Day5	2.673	2.848	-0.1755	0.9951	3	3	0.2495	6				Bartlett's test								Day3 vs. Day5	2.284	1.73	0.5538	0.5277	3	3	1.484	6
Bartlett's statistic (corrected)								Day3 vs. Day7	2.673	5.635	-2.962	0.9951	3	3	4.209	6				Bartlett's statistic (corrected)								Day3 vs. Day7	2.284	2.28	0.004051	0.5277	3	3	0.01085	6
P value								Day5 vs. Day7	2.848	5.635	-2.786	0.9951	3	3	3.96	6				P value								Day5 vs. Day7	1.73	2.28	-0.5498	0.5277	3	3	1.473	6
P value summary																				P value summary
Are SDs significantly different (P < 0.05)?																				Are SDs significantly different (P < 0.05)?
ANOVA table	SS	DF	MS	F (DFn, DFd)	P value															ANOVA table	SS	DF	MS	F (DFn, DFd)	P value
Treatment (between columns)	16.57	2	8.283	F (2, 6) = 5.576	P=0.042801067063443															Treatment (between columns)	0.609	2	0.3045	F (2, 6) = 0.7289	P=0.520721747016053
Residual (within columns)	8.912	6	1.485																	Residual (within columns)	2.506	6	0.4177
Total	25.48	8																		Total	3.115	8
Data summary																				Data summary
Number of treatments (columns)	3																			Number of treatments (columns)	3
Number of values (total)	9																			Number of values (total)	9
Spleen Pre-basophil cell number (10⁴)								Spleen Pre-basophil cell number (10⁴)												Spleen Mature basophil cell number (10⁴)								Spleen Mature basophil cell number (10⁴)
ANOVA summary								Number of families	1											ANOVA summary								Number of families	1
F	13.16							Number of comparisons per family	3											F	6.008							Number of comparisons per family	3
P value	0.00639937							Alpha	0.05											P value	0.0369337							Alpha	0.05
P value summary	**																			P value summary	*
Significant diff. among means (P < 0.05)?	Yes							Tukey's multiple comparisons test	Mean Diff.	95.00% CI of diff.	Significant?	Summary	Adjusted P Value							Significant diff. among means (P < 0.05)?	Yes							Tukey's multiple comparisons test	Mean Diff.	95.00% CI of diff.	Significant?	Summary	Adjusted P Value
R square	0.8143																			R square	0.667
								Day3 vs. Day5	-0.1206	-0.3302 to 0.08895	No	ns	0.258375	A-B														Day3 vs. Day5	-1.839	-3.897 to 0.2188	No	ns	0.0750989	A-B
Brown-Forsythe test								Day3 vs. Day7	-0.3452	-0.5548 to -0.1356	Yes	**	0.00557336	A-C						Brown-Forsythe test								Day3 vs. Day7	0.3124	-1.746 to 2.37	No	ns	0.889427	A-C
F (DFn, DFd)	0.4354 (2, 6)							Day5 vs. Day7	-0.2246	-0.4342 to -0.01502	Yes	*	0.0382397	B-C						F (DFn, DFd)	0.5296 (2, 6)							Day5 vs. Day7	2.152	0.09354 to 4.21	Yes	*	0.0421564	B-C
P value	0.665935																			P value	0.614008
P value summary	ns																			P value summary	ns
Are SDs significantly different (P < 0.05)?	No							Test details	Mean 1	Mean 2	Mean Diff.	SE of diff.	n1	n2	q	DF				Are SDs significantly different (P < 0.05)?	No							Test details	Mean 1	Mean 2	Mean Diff.	SE of diff.	n1	n2	q	DF
Bartlett's test								Day3 vs. Day5	0.3082	0.4288	-0.1206	0.0683	3	3	2.497	6				Bartlett's test								Day3 vs. Day5	1.904	3.743	-1.839	0.6707	3	3	3.878	6
Bartlett's statistic (corrected)								Day3 vs. Day7	0.3082	0.6534	-0.3452	0.0683	3	3	7.148	6				Bartlett's statistic (corrected)								Day3 vs. Day7	1.904	1.592	0.3124	0.6707	3	3	0.6586	6
P value								Day5 vs. Day7	0.4288	0.6534	-0.2246	0.0683	3	3	4.65	6				P value								Day5 vs. Day7	3.743	1.592	2.152	0.6707	3	3	4.536	6
P value summary																				P value summary
Are SDs significantly different (P < 0.05)?																				Are SDs significantly different (P < 0.05)?
ANOVA table	SS	DF	MS	F (DFn, DFd)	P value															ANOVA table	SS	DF	MS	F (DFn, DFd)	P value
Treatment (between columns)	0.1842	2	0.09208	F (2, 6) = 13.16	P=0.006399367620904															Treatment (between columns)	8.109	2	4.055	F (2, 6) = 6.008	P=0.036933739872698
Residual (within columns)	0.04199	6	0.006998																	Residual (within columns)	4.049	6	0.6748
Total	0.2262	8																		Total	12.16	8
Data summary																				Data summary
Number of treatments (columns)	3																			Number of treatments (columns)	3
Number of values (total)	9																			Number of values (total)	9
Blood Pre-basophil cell number (10⁴)								Blood Pre-basophil cell number (10⁴)												Blood Mature basophil cell number (10⁴)								Blood Mature basophil cell number (10⁴)
ANOVA summary								Number of families	1											ANOVA summary								Number of families	1
F	11.48							Number of comparisons per family	3											F	2.867							Number of comparisons per family	3
P value	0.008893							Alpha	0.05											P value	0.133711							Alpha	0.05
P value summary	**																			P value summary	ns
Significant diff. among means (P < 0.05)?	Yes							Tukey's multiple comparisons test	Mean Diff.	95.00% CI of diff.	Significant?	Summary	Adjusted P Value							Significant diff. among means (P < 0.05)?	No							Tukey's multiple comparisons test	Mean Diff.	95.00% CI of diff.	Significant?	Summary	Adjusted P Value
R square	0.7928																			R square	0.4886
								Day3 vs. Day5	0.002761	-0.06549 to 0.07101	No	ns	0.991555	A-B														Day3 vs. Day5	0.08421	-1.514 to 1.682	No	ns	0.985731	A-B
Brown-Forsythe test								Day3 vs. Day7	-0.0909	-0.1591 to -0.02264	Yes	*	0.0152122	A-C						Brown-Forsythe test								Day3 vs. Day7	-1.036	-2.634 to 0.5627	No	ns	0.195866	A-C
F (DFn, DFd)	2.459 (2, 6)							Day5 vs. Day7	-0.09366	-0.1619 to -0.02541	Yes	*	0.0132817	B-C						F (DFn, DFd)	1.049 (2, 6)							Day5 vs. Day7	-1.12	-2.718 to 0.4784	No	ns	0.159578	B-C
P value	0.165983																			P value	0.406795
P value summary	ns																			P value summary	ns
Are SDs significantly different (P < 0.05)?	No							Test details	Mean 1	Mean 2	Mean Diff.	SE of diff.	n1	n2	q	DF				Are SDs significantly different (P < 0.05)?	No							Test details	Mean 1	Mean 2	Mean Diff.	SE of diff.	n1	n2	q	DF
Bartlett's test								Day3 vs. Day5	0.01438	0.01162	0.002761	0.02224	3	3	0.1755	6				Bartlett's test								Day3 vs. Day5	0.7752	0.691	0.08421	0.5209	3	3	0.2286	6
Bartlett's statistic (corrected)								Day3 vs. Day7	0.01438	0.1053	-0.0909	0.02224	3	3	5.779	6				Bartlett's statistic (corrected)								Day3 vs. Day7	0.7752	1.811	-1.036	0.5209	3	3	2.812	6
P value								Day5 vs. Day7	0.01162	0.1053	-0.09366	0.02224	3	3	5.954	6				P value								Day5 vs. Day7	0.691	1.811	-1.12	0.5209	3	3	3.04	6
P value summary																				P value summary
Are SDs significantly different (P < 0.05)?																				Are SDs significantly different (P < 0.05)?
ANOVA table	SS	DF	MS	F (DFn, DFd)	P value															ANOVA table	SS	DF	MS	F (DFn, DFd)	P value
Treatment (between columns)	0.01704	2	0.008521	F (2, 6) = 11.48	P=0.00889299572414															Treatment (between columns)	2.334	2	1.167	F (2, 6) = 2.867	P=0.133711440261917
Residual (within columns)	0.004453	6	0.0007422																	Residual (within columns)	2.442	6	0.407
Total	0.0215	8																		Total	4.776	8
Data summary																				Data summary
Number of treatments (columns)	3																			Number of treatments (columns)	3
Number of values (total)	9																			Number of values (total)	9
Lung Pre-basophil cell number (10⁴)								Lung Pre-basophil cell number (10⁴)												Lung Mature basophil cell number (10⁴)								Lung Mature basophil cell number (10⁴)
ANOVA summary								Number of families	1											ANOVA summary								Number of families	1
F	5.901							Number of comparisons per family	3											F	2.142							Number of comparisons per family	3
P value	0.0382831							Alpha	0.05											P value	0.198582							Alpha	0.05
P value summary	*																			P value summary	ns
Significant diff. among means (P < 0.05)?	Yes							Tukey's multiple comparisons test	Mean Diff.	95.00% CI of diff.	Significant?	Summary	Adjusted P Value							Significant diff. among means (P < 0.05)?	No							Tukey's multiple comparisons test	Mean Diff.	95.00% CI of diff.	Significant?	Summary	Adjusted P Value
R square	0.663																			R square	0.4166
								Day3 vs. Day5	-0.0389	-0.4551 to 0.3773	No	ns	0.956005	A-B														Day3 vs. Day5	-0.8805	-3.281 to 1.52	No	ns	0.534701	A-B
Brown-Forsythe test								Day3 vs. Day7	-0.4216	-0.8379 to -0.005419	Yes	*	0.0476045	A-C						Brown-Forsythe test								Day3 vs. Day7	-1.617	-4.018 to 0.7834	No	ns	0.177245	A-C
F (DFn, DFd)	2.11 (2, 6)							Day5 vs. Day7	-0.3827	-0.799 to 0.03348	No	ns	0.0679607	B-C						F (DFn, DFd)	0.2826 (2, 6)							Day5 vs. Day7	-0.737	-3.138 to 1.664	No	ns	0.63625	B-C
P value	0.202313																			P value	0.763348
P value summary	ns																			P value summary	ns
Are SDs significantly different (P < 0.05)?	No							Test details	Mean 1	Mean 2	Mean Diff.	SE of diff.	n1	n2	q	DF				Are SDs significantly different (P < 0.05)?	No							Test details	Mean 1	Mean 2	Mean Diff.	SE of diff.	n1	n2	q	DF
Bartlett's test								Day3 vs. Day5	0.07192	0.1108	-0.0389	0.1357	3	3	0.4056	6				Bartlett's test								Day3 vs. Day5	1.348	2.228	-0.8805	0.7825	3	3	1.591	6
Bartlett's statistic (corrected)								Day3 vs. Day7	0.07192	0.4936	-0.4216	0.1357	3	3	4.396	6				Bartlett's statistic (corrected)								Day3 vs. Day7	1.348	2.965	-1.617	0.7825	3	3	2.923	6
P value								Day5 vs. Day7	0.1108	0.4936	-0.3827	0.1357	3	3	3.99	6				P value								Day5 vs. Day7	2.228	2.965	-0.737	0.7825	3	3	1.332	6
P value summary																				P value summary
Are SDs significantly different (P < 0.05)?																				Are SDs significantly different (P < 0.05)?
ANOVA table	SS	DF	MS	F (DFn, DFd)	P value															ANOVA table	SS	DF	MS	F (DFn, DFd)	P value
Treatment (between columns)	0.3258	2	0.1629	F (2, 6) = 5.901	P=0.038283121245335															Treatment (between columns)	3.935	2	1.967	F (2, 6) = 2.142	P=0.198582041011366
Residual (within columns)	0.1656	6	0.0276																	Residual (within columns)	5.511	6	0.9184
Total	0.4914	8																		Total	9.445	8
Data summary																				Data summary
Number of treatments (columns)	3																			Number of treatments (columns)	3
Number of values (total)	9																			Number of values (total)	9

## Sheet: Fig5b
Frequency of EdUhi cells (%)
	Pre-basophil				Mature basophil
Bone Marrow	41	36.8	42.8	44.5	3.61	2.4	5.54	5.93
Lung	37.8	59.8	63.5	58.9	3.98	6.41	8.58	2.48
Two-way ANOVA	Ordinary							Compare cell means regardless of rows and columns
Alpha	0.05
								Number of families	1
Source of Variation	% of total variation	P value	P value summary	Significant?				Number of comparisons per family	6
Interaction	1.944	0.0643932	ns	No				Alpha	0.05
Row Factor	2.598	0.0364516	*	Yes
Column Factor	89.83	9.70751e-09	****	Yes				Tukey's multiple comparisons test	Mean Diff.	95.00% CI of diff.	Significant?	Summary	Adjusted P Value
ANOVA table	SS	DF	MS	F (DFn, DFd)	P value			Bone Marrow:Pre-basophil vs. Bone Marrow:Mature basophil	36.91	23.78 to 50.03	Yes	****	1.26057e-05
Interaction	162.1	1	162.1	F (1, 12) = 4.147	P=0.064393239149531			Bone Marrow:Pre-basophil vs. Lung:Pre-basophil	-13.73	-26.85 to -0.5993	Yes	*	0.0395314
Row Factor	216.6	1	216.6	F (1, 12) = 5.541	P=0.036451647219678			Bone Marrow:Pre-basophil vs. Lung:Mature basophil	35.91	22.79 to 49.04	Yes	****	1.66723e-05
Column Factor	7490	1	7490	F (1, 12) = 191.6	P=0.000000009707509			Bone Marrow:Mature basophil vs. Lung:Pre-basophil	-50.63	-63.76 to -37.5	Yes	****	4.2877e-07
Residual	469.1	12	39.09					Bone Marrow:Mature basophil vs. Lung:Mature basophil	-0.9925	-14.12 to 12.13	No	ns	0.995789
								Lung:Pre-basophil vs. Lung:Mature basophil	49.64	36.51 to 62.76	Yes	****	5.33324e-07
Number of missing values	0
								Test details	Mean 1	Mean 2	Mean Diff.	SE of diff.	N1	N2	q	DF
								Bone Marrow:Pre-basophil vs. Bone Marrow:Mature basophil	41.28	4.37	36.91	4.421	4	4	11.81	12
								Bone Marrow:Pre-basophil vs. Lung:Pre-basophil	41.28	55	-13.73	4.421	4	4	4.39	12
								Bone Marrow:Pre-basophil vs. Lung:Mature basophil	41.28	5.363	35.91	4.421	4	4	11.49	12
								Bone Marrow:Mature basophil vs. Lung:Pre-basophil	4.37	55	-50.63	4.421	4	4	16.2	12
								Bone Marrow:Mature basophil vs. Lung:Mature basophil	4.37	5.363	-0.9925	4.421	4	4	0.3175	12
								Lung:Pre-basophil vs. Lung:Mature basophil	55	5.363	49.64	4.421	4	4	15.88	12

## Sheet: Fig5c
Frecuency of GFPhi cells (%)
Pre-basophil			Mature basophil
64.6	71.1	63.3	62.4	63	63.6
Unpaired t test with Welch's correction
P value	0.30033
P value summary	ns
Significantly different (P < 0.05)?	No
One- or two-tailed P value?	Two-tailed
Welch-corrected t, df	t=1.368 df=2.082
How big is the difference?
Mean ± SEM of column A	66.33 ± 2.413, n=3
Mean ± SEM of column B	63 ± 0.3464, n=3
Difference between means	-3.333 ± 2.437
95% confidence interval	-13.43 to 6.766
R squared (eta squared)	0.4732
F test to compare variances
F, DFn, Dfd	48.51, 2, 2
P value	0.0403965
P value summary	*
Significantly different (P < 0.05)?	Yes

[truncated: 11 more sheets: Fig5e, Fig6a, Fig6c, Fig6d, Fig6e, FigS1b, FigS1d, FigS3e, FigS7b, FigS9b, FigS11b]
